# Supplementary material for: Human pannexin 1 channel is not phosphorylated by Src tyrosine kinase at Tyr199 and Tyr309
Source: eLife. 2024 May 23;13:RP95118. doi: 10.7554/eLife.95118 (PMC11115448; doi:10.7554/eLife.95118)
Supplement: Figure 2—source data 2. [file elife-95118-fig2-data2.zip]

Archive with 4 entries (3 files):
- Figure 2-source data 2/
- __MACOSX/._Figure 2-source data 2
- Figure 2-source data 2/Figure2B_anti-PANX1-pY198 copy.tif
- __MACOSX/Figure 2-source data 2/._Figure2B_anti-PANX1-pY198 copy.tif
