# Supplementary material for: Human pannexin 1 channel is not phosphorylated by Src tyrosine kinase at Tyr199 and Tyr309
Source: eLife. 2024 May 23;13:RP95118. doi: 10.7554/eLife.95118 (PMC11115448; doi:10.7554/eLife.95118)
Supplement: Figure 2—figure supplement 1—source data 2. [file elife-95118-fig2-figsupp1-data2.zip]

Archive with 8 entries (7 files):
- Figure 2-figure supplement 1-source data 2/
- __MACOSX/._Figure 2-figure supplement 1-source data 2
- Figure 2-figure supplement 1-source data 2/anti-PANX1.tif
- __MACOSX/Figure 2-figure supplement 1-source data 2/._anti-PANX1.tif
- Figure 2-figure supplement 1-source data 2/.DS_Store
- __MACOSX/Figure 2-figure supplement 1-source data 2/._.DS_Store
- Figure 2-figure supplement 1-source data 2/anti-Src.tif
- __MACOSX/Figure 2-figure supplement 1-source data 2/._anti-Src.tif
