# Supplementary material for: Human pannexin 1 channel is not phosphorylated by Src tyrosine kinase at Tyr199 and Tyr309
Source: eLife. 2024 May 23;13:RP95118. doi: 10.7554/eLife.95118 (PMC11115448; doi:10.7554/eLife.95118)
Supplement: Figure 2—figure supplement 1—source data 3. [file elife-95118-fig2-figsupp1-data3.zip]

Archive with 6 entries (5 files):
- Figure 2-figure supplement 1-source data 3/
- __MACOSX/._Figure 2-figure supplement 1-source data 3
- Figure 2-figure supplement 1-source data 3/.DS_Store
- __MACOSX/Figure 2-figure supplement 1-source data 3/._.DS_Store
- Figure 2-figure supplement 1-source data 3/GFP-mCherry_fluorescence.tif
- __MACOSX/Figure 2-figure supplement 1-source data 3/._GFP-mCherry_fluorescence.tif
