# Supplementary material for: Human pannexin 1 channel is not phosphorylated by Src tyrosine kinase at Tyr199 and Tyr309
Source: eLife. 2024 May 23;13:RP95118. doi: 10.7554/eLife.95118 (PMC11115448; doi:10.7554/eLife.95118)
Supplement: Figure 3—source data 6. [file elife-95118-fig3-data6.zip]

Archive with 2 entries (1 files):
- Figure 3-source data 6/
- Figure 3-source data 6/Figure3A_anti-PANX1-pY198.tif
