# Supplementary material for: Human pannexin 1 channel is not phosphorylated by Src tyrosine kinase at Tyr199 and Tyr309
Source: eLife. 2024 May 23;13:RP95118. doi: 10.7554/eLife.95118 (PMC11115448; doi:10.7554/eLife.95118)
Supplement: Figure 3—source data 12. [file elife-95118-fig3-data12.zip]

Archive with 2 entries (1 files):
- Figure 3-source data 12/
- Figure 3-source data 12/Figure3D_anti-PANX1-pY308.tif
