# Supplementary material for: Human pannexin 1 channel is not phosphorylated by Src tyrosine kinase at Tyr199 and Tyr309
Source: eLife. 2024 May 23;13:RP95118. doi: 10.7554/eLife.95118 (PMC11115448; doi:10.7554/eLife.95118)
Supplement: Figure 4—figure supplement 2—source data 3. [file elife-95118-fig4-figsupp2-data3.zip]

Archive with 4 entries (3 files):
- figure 4 figure supplement 2 source data 3/
- __MACOSX/._figure 4 figure supplement 2 source data 3
- figure 4 figure supplement 2 source data 3/figure4_suppl2_SDSPAGE_anti-PANX1.tif
- __MACOSX/figure 4 figure supplement 2 source data 3/._figure4_suppl2_SDSPAGE_anti-PANX1.tif
