# Supplementary material for: Human pannexin 1 channel is not phosphorylated by Src tyrosine kinase at Tyr199 and Tyr309
Source: eLife. 2024 May 23;13:RP95118. doi: 10.7554/eLife.95118 (PMC11115448; doi:10.7554/eLife.95118)
Supplement: Figure 6—source data 1. [file elife-95118-fig6-data1.zip]

Archive with 4 entries (3 files):
- Figure 6 source data 1/
- __MACOSX/._Figure 6 source data 1
- Figure 6 source data 1/figure 6 source data 1
- __MACOSX/Figure 6 source data 1/._figure 6 source data 1
