# Supplementary material for: Human pannexin 1 channel is not phosphorylated by Src tyrosine kinase at Tyr199 and Tyr309
Source: eLife. 2024 May 23;13:RP95118. doi: 10.7554/eLife.95118 (PMC11115448; doi:10.7554/eLife.95118)
Supplement: Figure 7—source data 1. [file elife-95118-fig7-data1.zip]

Archive with 10 entries (9 files):
- figure 7-source data 1/
- __MACOSX/._figure 7-source data 1
- figure 7-source data 1/.DS_Store
- __MACOSX/figure 7-source data 1/._.DS_Store
- figure 7-source data 1/GFP_mCherry_merge.tif
- __MACOSX/figure 7-source data 1/._GFP_mCherry_merge.tif
- figure 7-source data 1/mCherry.tif
- __MACOSX/figure 7-source data 1/._mCherry.tif
- figure 7-source data 1/GFP.tif
- __MACOSX/figure 7-source data 1/._GFP.tif
