# Supplementary material for: Human pannexin 1 channel is not phosphorylated by Src tyrosine kinase at Tyr199 and Tyr309
Source: eLife. 2024 May 23;13:RP95118. doi: 10.7554/eLife.95118 (PMC11115448; doi:10.7554/eLife.95118)
Supplement: Figure 7—source data 2. [file elife-95118-fig7-data2.zip]

Archive with 6 entries (5 files):
- figure 7-source data 2/
- __MACOSX/._figure 7-source data 2
- figure 7-source data 2/.DS_Store
- __MACOSX/figure 7-source data 2/._.DS_Store
- figure 7-source data 2/Paxnx1_eLife.xlsx
- __MACOSX/figure 7-source data 2/._Paxnx1_eLife.xlsx
